# Supplementary material for: Thermal Stability, Flammability and Mechanical Performances of Unsaturated Polyester–Melamine Resin Blends and of Glass Fibre-Reinforced Composites Based on Them
Source: Polymers (Basel). 2022 Nov 12;14(22):4885. doi: 10.3390/polym14224885 (PMC9693295; doi:10.3390/polym14224885)
Supplement: Supplementary file 1 [file polymers-14-04885-s001.zip]

Archive with 1 entries (1 files):
- polymers-1974874-supplementary.pdf
